# Supplementary material for: Pb-Induced Eryptosis May Provoke Thrombosis Prior to Hemolysis
Source: Int J Mol Sci. 2022 Jun 23;23(13):7008. doi: 10.3390/ijms23137008 (PMC9266547; doi:10.3390/ijms23137008)
Supplement: Supplementary file 1 [file ijms-23-07008-s001.zip]

Archive with 1 entries (1 files):
- ijms-1665885-supplementary.pdf
